# Supplementary material for: Global Vegetable Intake and Supply Compared to Recommendations: A Systematic Review
Source: Nutrients. 2020 May 27;12(6):1558. doi: 10.3390/nu12061558 (PMC7352906; doi:10.3390/nu12061558)
Supplement: Supplementary file 1 [file nutrients-12-01558-s001.zip]

Archive with 2 entries (2 files):
- MS Kalmpourtzidou PRISMA 2009 checklist Nutrients.doc
- MS Kalmpourtzidou_Supplementary material_Nutrients.docx
